# Supplementary material for: More efficient North Atlantic carbon pump during the Last Glacial Maximum
Source: Nat Commun. 2019 May 15;10:2170. doi: 10.1038/s41467-019-10028-z (PMC6520411; doi:10.1038/s41467-019-10028-z)
Supplement: Supplementary file 4 — Supplementary Data 1 [file 41467_2019_10028_MOESM4_ESM.xlsx]

## Sheet: S1-ODP999
Surface water CO32- at ODP Site 999																						Age model
		Reconstructions of T, S, ALK, d11B-borate are from ref [1]																					Radiocarbon dates are converted into calendar ages using Calib7.01 and Marine13 curve ref [3].
		In-situ values															Based on CO2sys calculations [14]			Based on sensitivities (see Table S8)
depth	age	T	S	δ11B-G. ruber	2σ	δ11B-borate	2σ	pH	2σ	ALK	2σ	CO32-	2σ	DIC	2σ		[CO32-]Norm @ PO4=0	2σ		[CO32-]Norm @ PO4=0		depth	CAMS #	species	14C AMS age	1σ	reservoir age	1σ	lower	upper	median	median	1σ	ref
cm	kyr	oC	‰	‰	‰	‰	‰	total scale		umol/kg	umol/kg	umol/kg	umol/kg	umol/kg	umol/kg		umol/kg	umol/kg		umol/kg		cm			yr	yr	yr	yr	Cal yr BP	Cal yr BP	Cal yr BP	kyr	yr
5	3.95003	28.23	35.5	20.6656	0.25	19.6266	0.354776	8.14565	0.0305174	2330.29	100	281.293	18.193	1923.78	89.9236		255.344	18.6804		254.779		1	80931	G. ruber (w)	3625	35	430	50	3414	3563	3492	3.492	74.5	[2]
11	4.61856	28.4385	35	20.78	0.25	19.817	0.37477	8.1611	0.0315414	2300.69	100	283.793	18.7504	1889.45	89.7978		262.111	19.5825		261.46		21	80932	G. ruber (w)	5400	35	430	50	5659	5820	5740	5.74	80.5	[2]
15	5.06512	27.7721	35	20.594	0.25	19.5075	0.342795	8.14426	0.0299262	2300.69	100	271.707	17.5568	1908.03	90.0073		250.367	18.2974		249.96		43	80933	G. ruber (w)	9685	35	430	50	10475	10635	10546	10.546	80	[2]
31	7.9377	28.1916	35.55	20.8219	0.25	19.8866	0.382319	8.16622	0.0319179	2333.25	100	291.019	19.1932	1911.71	89.8114		264.337	19.6933		263.726		48	94699	G. ruber (w)	10540	35	430	50	11545	11902	11706	11.706	178.5	[2]
31	7.9377	28.1916	35.55	20.7177	0.25	19.7134	0.363768	8.15267	0.0309727	2333.25	100	284.803	18.5306	1921.36	89.8835		258.318	19.0017		257.742		66	94700	G. ruber (w)	14145	40	430	50	16388	16673	16548	16.548	142.5	[2]
39	9.64916	27.5881	36.1	20.6767	0.25	19.645	0.356666	8.15113	0.0306066	2365.8	100	286.361	18.4117	1952.3	89.9744		255.249	18.5349		254.686		96	94701	G. ruber (w)	18720	70	430	50	22022	22301	22155	22.155	139.5	[2]
43	10.5503	27.4974	36.4	20.9263	0.25	20.0604	0.401631	8.18288	0.0328959	2383.56	100	304.216	20.1401	1942.89	89.8569		269.606	20.114		268.824		121									26490	26.49	500	[2]
48	11.6983	27.0401	36.51	20.7238	0.25	19.7235	0.364827	8.1614	0.0310179	2390.07	100	292.058	18.8056	1968.28	89.9885		257.311	18.6827		256.659
57	14.1121	27.3836	36.82	20.9781	0.25	20.1465	0.411426	8.18849	0.0333919	2408.42	100	311.278	20.6455	1957.56	89.8833		272.57	20.3586		271.489
61	15.162	27.4109	37.1	21.0195	0.25	20.2155	0.419378	8.19192	0.0337953	2424.99	100	316.661	21.0465	1966.33	89.9016		275.11	20.5856		273.737
61	15.162	27.4109	37.1	21.1498	0.25	20.4323	0.444889	8.20822	0.0351043	2424.99	100	324.729	21.9708	1953.84	89.9185		282.608	21.5097		281.142
71	17.4859	26.6884	37.11	21.0411	0.25	20.2515	0.423559	8.20295	0.0340151	2425.58	100	316.723	21.1405	1966.59	89.9434		275.234	20.6495		274.051
82	19.5242	26.1736	37	21.75	0.25	21.4309	0.569883	8.29537	0.0415212	2419.07	100	358.006	26.2828	1895.86	90.472		314.964	25.8897		313.421
93	21.554	26.0074	36.95	21.198	0.25	20.5126	0.454516	8.23126	0.0356113	2416.11	100	323.454	22.1329	1946.16	89.994		283.079	21.7216		282.148
102	23.2188	26.6884	37.18	21.2618	0.25	20.6187	0.467385	8.22999	0.0362625	2429.73	100	331.072	22.7549	1948.67	90.0087		287.921	22.2145		286.508
113	25.1191	26.5766	37.05	21.514	0.25	21.0382	0.51955	8.26251	0.038939	2422.03	100	344.975	24.5546	1919.2	90.1807		302.145	24.1125		300.676
120	26.3234	26.3442	36.84	21.6225	0.25	21.2188	0.542539	8.27924	0.0401211	2409.6	100	348.845	25.2484	1900.3	90.2707		307.891	24.9656		306.598
120	26.3234	26.3442	36.84	21.6916	0.25	21.3338	0.557318	8.28739	0.0408782	2409.6	100	353.034	25.7706	1893.82	90.3538		311.852	25.5001		310.482
HOL avg		28.0687	35.45					8.1535	0.0309137	2327.33	100	283.163	18.4393	1917.77	89.8997		257.621	18.9651		257.059
LGM avg		26.3558	36.9767					8.26429	0.0388889	2417.69	100	343.231	24.4574	1917.34	90.2133		301.308	24.0673		299.972
