# Supplementary material for: More efficient North Atlantic carbon pump during the Last Glacial Maximum
Source: Nat Commun. 2019 May 15;10:2170. doi: 10.1038/s41467-019-10028-z (PMC6520411; doi:10.1038/s41467-019-10028-z)
Supplement: Supplementary file 5 — Supplementary Data 2 [file 41467_2019_10028_MOESM5_ESM.xlsx]

## Sheet: S2-Subtropical W Atl
Surface water CO32- for sites from subtropical western Atlantic.
			Holocene (0-10 ka) average									LGM (18-27 ka) average
core	Lat.	Lon.	T	S	ALK	pCO2	CO32-	[CO32-]Norm @ PO4=0	[CO32-]Norm @ PO4=1.2	2σ	n	T	S	ALK	pCO2	CO32-	[CO32-]Norm @ PO4=0	[CO32-]Norm @ PO4=0.8	2σ	n	T-S data source
	oN	oE	oC	‰	umol/kg	ppm	umol/kg	umol/kg	umol/kg	umol/kg		oC	‰	umol/kg	ppm	umol/kg	umol/kg	umol/kg	umol/kg
KNR140-51GGC	32.6	-76.3	27.7	36.6	2395.43	270	307.499	269.915	185.586	9.70095	5	26	37.698	2460.42	194	367.127	314.079	255.931	9.70095	5	[10]
MD02-2575	29	-87.1	26.4	34	2241.54	270	262.168	249.405	166.295	3.47585	37	23.1	35.02	2301.91	194	305.177	284.833	227.556	2.93198	52	[11]
EN32-PC6	27	-91.3	27.6	33.2	2194.19	270	258.272	251.284	168.054	8.82176	6	23.6	34.196	2253.14	194	296.08	283.193	225.966	6.5153	11	[12]
M35003-4	12.1	-61.3	27.8	35	2300.73	270	284.761	262.72	178.798	3.62634	36	25.2	36.05	2362.88	194	335.06	302.505	244.695	4.44134	24	[13]
Average							278.175	258.331	174.683							325.861	296.153	238.537
