# Supplementary material for: More efficient North Atlantic carbon pump during the Last Glacial Maximum
Source: Nat Commun. 2019 May 15;10:2170. doi: 10.1038/s41467-019-10028-z (PMC6520411; doi:10.1038/s41467-019-10028-z)
Supplement: Supplementary file 6 — Supplementary Data 3 [file 41467_2019_10028_MOESM6_ESM.xlsx]

## Sheet: S3-BOFS 17K
BOFS 17K deep water CO32- based on B/Ca						BOFS 17K deep water Cdsw, based on benthic Cd/Ca and DCd = 2.7.								BOFS 17K deep water CO3 from benthic d11B (this study)									BOFS 17K deep water temperature and salinity based on sea level and benthic d18O
															d11B values represent the means of two duplicates on the same solutions
Depth	age	C.m. B/Ca	CO32-	ref		Depth	age	Cd/Ca	Cdsw	PO4	species	ref		Depth	age	Cm d11B	2σ	CO32-	2σ	ref			mid	Age	ben d18O ref [6]	d18OSL	d18OIVC	Temperature	Salinity
cm	kyr	umol/mol	umol/kg			cm	kyr	umol/mol	nmol/kg	umol/kg				cm	kyr	‰	‰	umol/kg					cm	ka, BP	‰	‰	‰	oC	‰
0	0	164.712	122.284	[4,5]		0	0	0.07	0.259259	1.15208	Uvi	[6]		2	0.468	16.4233	0.25	126.901	9.53602	this study			0	0	2.34	0	2.34	4.55357	35.0622
0	0	166.495	124.867	[4,5]		0	0	0.0721455	0.267206	1.18451	Ck	[5]		16	3.744	15.9532	0.377983	112.894	12.4195	this study			2	0.468	2.46	0.00140065	2.4586	4.02411	35.0638
0	0	171.793	132.546	[4,5]		0	0	0.0644568	0.238729	1.06828	Ck	[5]		28	6.552	16.1558	0.25	118.884	9.28729	this study			4	0.936	2.45	0.00163348	2.44837	4.06979	35.064
2	0.468	165.769	123.815	[4,5]		2	0.468	0.09	0.333333	1.45442	Cm Uvi	[6]		36	8.424	16.2073	0.425036	120.253	13.8518	this study			6	1.404	2.44	0.00187	2.43813	4.11549	35.0643
2	0.468	168.495	127.766	[4,5]		2	0.468	0.0678437	0.251273	1.11948	Ck	[5]		36	8.424	16.1159	0.339	117.539	11.4814	this study			8	1.872	2.47	0.002125	2.46788	3.9827	35.0646
4	0.936	166.69	125.151	[4,5]		2	0.468	0.10396	0.385037	1.66546	uvig	this study		40	9.36	16.1456	0.33005	118.237	11.2539	this study			10	2.34	2.35	0.00237393	2.34763	4.51953	35.0648
4	0.936	172.127	133.029	[4,5]		4	0.936	0.086	0.318519	1.39395	Cw Cm Uvi	[6]		90	25.8333	16.4744	0.25	126.772	9.46346	this study			12	2.808	2.47	0.00391	2.46609	3.99067	35.0666
4	0.936	167.104	125.75	[4,5]		4	0.936	0.075015	0.277833	1.22789	Ck	[5]		92	26.6667	16.8609	0.448996	138.204	14.8127	this study			14	3.276	2.45	0.00579848	2.4442	4.08839	35.0687
4	0.936	171.297	131.826	this study		4	0.936	0.062425	0.231204	1.03757	Ck	[5]		98	29.1667	15.8342	0.25	107.987	8.89702	this study			16	3.744	2.39	0.00761428	2.38239	4.36435	35.0707
6	1.404	168.935	128.404	[4,5]		4	0.936	0.0792545	0.293535	1.29198	Ck	this study		102	30.3333	16.0599	0.25	114.927	9.11582	this study			18	4.212	2.45	0.00949043	2.44051	4.10487	35.0728
6	1.404	176.522	139.4	[4,5]		4	0.936	0.134222	0.497119	2.12293	uvig	this study		106	31	16.614	0.25	131.487	9.63778	this study			20	4.68	2.43	0.0114289	2.41857	4.20281	35.0749
8	1.872	163.824	120.996	[4,5]		6	1.404	0.096	0.355556	1.54512	Cm Uvi	[6]		130	35	16.4483	0.252128	126.759	9.54428	this study			22	5.148	2.51	0.0160529	2.49395	3.86631	35.0801
8	1.872	169.755	129.592	[4,5]		6	1.404	0.0683912	0.253301	1.12776	Ck	[5]											24	5.616	2.52	0.0209015	2.4991	3.84331	35.0855
10	2.34	164.62	122.15	[4,5]		6	1.404	0.107778	0.399177	1.72317	uvig	this study											26	6.084	2.6	0.0257939	2.57421	3.50801	35.0909
12	2.808	164.718	122.292	[4,5]		8	1.872	0.0705473	0.261286	1.16035	Ck	[5]											28	6.552	2.5	0.0306486	2.46935	3.97611	35.0963
12	2.808	173.196	134.579	[4,5]		8	1.872	0.0791252	0.293056	1.29002	uvig	this study											30	7.02	2.48	0.0470309	2.43297	4.13853	35.1146
12	2.808	168.472	127.732	[4,5]		10	2.34	0.098	0.362963	1.57536	Uvi	[6]											32	7.488	2.46	0.07361	2.38639	4.34647	35.1442
12	2.808	170.895	131.245	this study		10	2.34	0.0736462	0.272764	1.2072	Ck	[5]											34	7.956	2.51	0.100747	2.40925	4.24441	35.1744
16	3.744	167.612	126.487	[4,5]		12	2.808	0.0670372	0.248286	1.10729	Ck	[5]											36	8.424	2.45	0.142068	2.30793	4.69673	35.2205
16	3.744	171.571	132.224	[4,5]		12	2.808	0.0634195	0.234887	1.0526	Ck	[5]											38	8.892	2.62	0.197499	2.4225	4.18526	35.2822
20	4.68	170.202	130.241	[4,5]		12	2.808	0.0780683	0.289142	1.27405	Ck	this study											40	9.36	2.55	0.268982	2.28102	4.81688	35.3619
20	4.68	173.334	134.779	[4,5]		12	2.808	0.0703577	0.260584	1.15749	uvig	this study											42	9.828	2.44	0.312042	2.12796	5.50019	35.4098
20	4.68	170.059	130.033	[4,5]		14	3.276	0.072	0.266667	1.18231	Cm Uvi	[6]											44	10.296	2.47	0.365516	2.10448	5.60498	35.4694
20	4.68	170.047	130.015	this study		16	3.744	0.0780541	0.289089	1.27383	Ck	[5]											46	10.764	2.45	0.426749	2.02325	5.96763	35.5376
24	5.616	167.349	126.105	[4,5]		16	3.744	0.10776	0.399113	1.72291	uvig	this study											48	11.232	2.51	0.502036	2.00796	6.03588	35.6215
24	5.616	171.032	131.444	[4,5]		18	4.212	0.077	0.285185	1.2579	Uvi	[6]											50	11.7	2.46	0.525013	1.93499	6.36167	35.6471
28	6.552	168.948	128.423	[4,5]		20	4.68	0.0908263	0.336394	1.46691	Ck	[5]											52	12.2429	3.03	0.539164	2.49084	3.8802	35.6628
28	6.552	172.993	134.285	[4,5]		20	4.68	0.0685595	0.253924	1.1303	Ck	[5]											54	12.7857	3.85	0.585247	3.26475	0.42521	35.7142
32	7.488	163.075	119.911	[4,5]		20	4.68	0.0954384	0.353475	1.53663	Ck	this study											56	13.3286	3.65	0.636704	3.0133	1.54779	35.7715
32	7.488	162.552	119.153	[4,5]		20	4.68	0.0812152	0.300797	1.32162	uvig	this study											58	13.8714	3.44	0.701971	2.73803	2.77666	35.8442
32	7.488	166.525	124.911	[4,5]		24	5.616	0.063	0.233333	1.04626	Cm Uvi	[6]											60	14.4143	3.12	0.858346	2.26165	4.90333	36.0184
32	7.488	169.398	129.075	[4,5]		24	5.616	0.0798264	0.295653	1.30063	Ck	[5]											62	14.9571	2.97	0.845437	2.12456	5.51534	36.004
32	7.488	165.542	123.486	this study		24	5.616	0.0688723	0.255082	1.13503	uvig	this study											64	15.5	2.49	0.919112	1.57089	7.98711	36.0861
34	7.956	168.42	127.657	[4,5]		26	6.084	0.065	0.240741	1.07649	Cm Uvi	[6]											66	16.25	3.09	1.02319	2.06681	5.77316	36.2021
34	7.956	170.19	130.222	[4,5]		28	6.552	0.0724484	0.268328	1.18909	Ck	[5]											68	17	4.26	1.04908	3.21092	0.665524	36.2309
36	8.424	167.357	126.116	[4,5]		30	7.02	0.085	0.314815	1.37884	Cm Uvi	[6]											70	17.75	3.99	1.04161	2.94839	1.83756	36.2226
36	8.424	167.155	125.824	[4,5]		32	7.488	0.068	0.251852	1.12184	Cm	[6]											72	18.5	4.2	1.04699	3.15301	0.924066	36.2286
36	8.424	166.021	124.18	[4,5]		32	7.488	0.0669314	0.247894	1.10569	Ck	[5]											74	19.25	4.34	1.08088	3.25912	0.450341	36.2663
38	8.892	175.19	137.469	[4,5]		32	7.488	0.054585	0.202167	0.919048	Ck	[5]											76	20	4.37	1.12173	3.24827	0.498796	36.3118
38	8.892	172.747	133.928	[4,5]		32	7.488	0.0631742	0.233979	1.04889	Ck	[5]											78	20.8333	4.04	1.14012	2.89988	2.05413	36.3323
40	9.36	172.719	133.888	[4,5]		32	7.488	0.0773627	0.286529	1.26338	Ck	this study											80	21.6667	3.91	1.13291	2.77709	2.60226	36.3243
40	9.36	176.968	140.046	[4,5]		32	7.488	0.0580137	0.214866	0.97088	uvig	this study											82	22.5	3.98	1.12564	2.85436	2.25733	36.3162
40	9.36	172.73	133.904	[4,5]		34	7.956	0.067	0.248148	1.10673	Cw Cm Uvi	[6]											84	23.3333	4.02	1.11836	2.90164	2.04627	36.3081
40	9.36	180.002	144.443	this study		34	7.956	0.0664678	0.246177	1.09868	Ck	[5]											86	24.1667	3.99	1.11111	2.87889	2.14781	36.3
42	9.828	162.388	118.916	[4,5]		34	7.956	0.0531766	0.196951	0.897757	uvig	this study											88	25	3.72	1.10388	2.61612	3.3209	36.292
42	9.828	169.51	129.237	[4,5]		36	8.424	0.054	0.2	0.910204	Cm Uvi	[6]											90	25.8333	3.86	1.09661	2.76339	2.66345	36.2839
44	10.296	170.738	131.017	[4,5]		36	8.424	0.0661009	0.244818	1.09313	Ck	[5]											92	26.6667	3.68	1.08937	2.59063	3.43469	36.2758
44	10.296	178.179	141.801	[4,5]		36	8.424	0.0668584	0.247624	1.10459	Ck	[5]											94	27.5	3.81	1.08216	2.72784	2.82215	36.2678
46	10.764	165.746	123.782	[4,5]		36	8.424	0.0702878	0.260325	1.15643	uvig	this study											96	28.3333	3.72	1.0749	2.6451	3.19154	36.2597
46	10.764	161.059	116.989	[4,5]		38	8.892	0.0584159	0.216355	0.97696	Ck	[5]											98	29.1667	3.51	1.06757	2.44243	4.0963	36.2515
48	11.232	174.281	136.151	[4,5]		38	8.892	0.0717344	0.265683	1.1783	uvig	this study											100	30	3.91	0.942333	2.96767	1.75149	36.112
48	11.232	167.037	125.653	[4,5]		40	9.36	0.0686788	0.254366	1.13211	Ck	[5]											102	30.3333	3.6	0.830621	2.76938	2.6367	35.9875
48	11.232	172.613	133.735	[4,5]		40	9.36	0.057479	0.212885	0.962797	Ck	[5]											106	31	3.41	0.703967	2.70603	2.9195	35.8464
50	11.7	176.068	138.741	[4,5]		40	9.36	0.0655151	0.242648	1.08428	Ck	this study											110	31.6667	3.85	0.679643	3.17036	0.846621	35.8193
50	11.7	178.473	142.227	[4,5]		40	9.36	0.0489258	0.181207	0.833496	uvig	this study											114	32.3333	3.51	0.65788	2.85212	2.26732	35.7951
52	12.2429	172.019	132.873	[4,5]		42	9.828	0.0693445	0.256832	1.14217	Ck	[5]											120	33.3333	3.79	0.625384	3.16462	0.87225	35.7589
52	12.2429	171.423	132.01	[4,5]		42	9.828	0.0662604	0.245409	1.09555	uvig	this study											122	33.6667	3.74	0.614771	3.12523	1.04809	35.7471
54	12.7857	178.302	141.979	[4,5]		44	10.296	0.0620212	0.229708	1.03146	Ck	[5]											130	35	3.6	0.581315	3.01869	1.52373	35.7098
54	12.7857	174.482	136.443	[4,5]		44	10.296	0.071181	0.263633	1.16993	uvig	this study											160	40	4.15	0.581315	3.56869	-0.931629	35.7098
62	14.9571	168.871	128.311	[4,5]		46	10.764	0.0706314	0.261598	1.16162	Ck	[5]
62	14.9571	166.683	125.14	[4,5]		46	10.764	0.0841536	0.31168	1.36604	uvig	this study
64	15.5	167.299	126.032	[4,5]		48	11.232	0.038	0.140741	0.66833	Uvi	[6]
64	15.5	165.515	123.448	[4,5]		48	11.232	0.0702021	0.260008	1.15513	Ck	[5]
76	20	185.443	152.329	[4,5]		48	11.232	0.101792	0.377006	1.63268	Ck	[5]
78	20.8333	188.068	156.133	[4,5]		48	11.232	0.0613743	0.227312	1.02168	uvig	this study
80	21.6667	177.686	141.087	[4,5]		50	11.7	0.043	0.159259	0.743915	Cm Uvi	[6]
82	22.5	197.31	169.527	[4,5]		50	11.7	0.0663658	0.245799	1.09714	Ck	[5]
84	23.3333	181.531	146.659	[4,5]		50	11.7	0.0606296	0.224554	1.01042	uvig	this study
88	25	179.958	144.379	[4,5]		52	12.2429	0.0625653	0.231723	1.03969	Ck	[5]
88	25	177.118	140.263	[4,5]		52	12.2429	0.0689708	0.255447	1.13652	uvig	this study
88	25	194.244	165.083	[4,5]		54	12.7857	0.0639215	0.236746	1.06019	Ck	[5]
90	25.8333	180.61	145.324	[4,5]		54	12.7857	0.0597539	0.221311	0.997187	uvig	this study
90	25.8333	180.006	144.449	[4,5]		56	13.3286	0.0598741	0.221756	0.999003	uvig	this study
92	26.6667	180.814	145.619	[4,5]		60	14.4143	0.028	0.103704	0.517158	Cib	[6]
92	26.6667	182.34	147.831	[4,5]		60	14.4143	0.0337552	0.125019	0.60416	Ck	[5]
94	27.5	183.118	148.959	[4,5]		62	14.9571	0.0636836	0.235865	1.05659	Ck	[5]
94	27.5	187.082	154.704	[4,5]		62	14.9571	0.0450986	0.167032	0.775641	uvig	this study
96	28.3333	184.54	151.02	[4,5]		64	15.5	0.0637769	0.236211	1.058	Ck	[5]
96	28.3333	190.379	159.482	[4,5]		64	15.5	0.0572165	0.211913	0.958828	uvig	this study
98	29.1667	174.235	136.085	[4,5]		70	17.75	0.023	0.0851852	0.441572	Cib	[6]
98	29.1667	172.643	133.778	[4,5]		74	19.25	0.02	0.0740741	0.396221	Cw Cm	[6]
98	29.1667	175.469	137.873	[4,5]		76	20	0.039	0.144444	0.683447	Cw	[6]
102	30.3333	176.796	139.797	[4,5]		76	20	0.0380531	0.140937	0.669132	Ck	[5]
102	30.3333	180.645	145.374	[4,5]		78	20.8333	0.032	0.118519	0.577627	Cw	[6]
102	30.3333	176.372	139.182	[4,5]		78	20.8333	0.0374595	0.138739	0.660159	Ck	[5]
102	30.3333	174.97	137.151	this study		80	21.6667	0.037	0.137037	0.653212	Cib	[6]
106	31	181.531	146.659	[4,5]		80	21.6667	0.0449997	0.166666	0.774146	Ck	[5]
106	31	179.002	142.993	[4,5]		82	22.5	0.0482257	0.178614	0.822913	Ck	[5]
106	31	181.413	146.487	[4,5]		84	23.3333	0.0555285	0.205661	0.933311	Ck	[5]
106	31	186.347	153.639	this study		88	25	0.0555226	0.205639	0.933221	Ck	[5]
110	31.6667	174.361	136.268	[4,5]		88	25	0.0383257	0.141947	0.673253	Ck	[5]
110	31.6667	174.568	136.568	[4,5]		88	25	0.0407332	0.150864	0.709647	Ck	this study
114	32.3333	170.781	131.08	[4,5]		90	25.8333	0.0486059	0.180022	0.828661	Ck	[5]
114	32.3333	174.315	136.202	[4,5]		92	26.6667	0.0581572	0.215397	0.973049	Ck	[5]
122	33.6667	174.271	136.138	[4,5]		92	26.6667	0.0780373	0.289027	1.27358	Ck	[5]
122	33.6667	170.59	130.803	[4,5]		94	27.5	0.0534809	0.198077	0.902356	Ck	[5]
130	35	180.668	145.408	[4,5]		96	28.3333	0.0760924	0.281824	1.24418	Ck	[5]
130	35	185.513	152.429	[4,5]		98	29.1667	0.0688987	0.25518	1.13543	Ck	[5]
130	35	182.105	147.491	[4,5]		98	29.1667	0.0546208	0.202299	0.919588	Ck	[5]
						98	29.1667	0.0702702	0.26026	1.15616	Ck	this study
						98	29.1667	0.0507515	0.187968	0.861096	uvig	this study
						102	30.3333	0.0589824	0.218453	0.985523	Ck	[5]
						102	30.3333	0.0566122	0.209675	0.949694	Ck	[5]
						102	30.3333	0.0559748	0.207314	0.940057	Ck	this study
						102	30.3333	0.0572611	0.212078	0.959503	uvig	this study
						106	31	0.0509075	0.188546	0.863454	Ck	[5]
						106	31	0.0519163	0.192283	0.878704	Ck	[5]
						106	31	0.0482514	0.178709	0.823302	Ck	this study
						110	31.6667	0.0566259	0.209726	0.9499	Ck	[5]
						114	32.3333	0.0537749	0.199166	0.906801	Ck	[5]
						122	33.6667	0.057239	0.211996	0.959169	Ck	[5]
						130	35	0.0710659	0.263207	1.16819	Ck	[5]
						130	35	0.0577666	0.21395	0.967144	Ck	[5]
						130	35	0.0551049	0.204092	0.926907	Ck	this study
