# Supplementary material for: More efficient North Atlantic carbon pump during the Last Glacial Maximum
Source: Nat Commun. 2019 May 15;10:2170. doi: 10.1038/s41467-019-10028-z (PMC6520411; doi:10.1038/s41467-019-10028-z)
Supplement: Supplementary file 7 — Supplementary Data 4 [file 41467_2019_10028_MOESM7_ESM.xlsx]

## Sheet: S4-BOFS 14K
BOFS 14K deep water CO32- based on B/Ca							BOFS 14K deep water Cdsw based on Cd/Ca using DCd =3.2.								BOFS 14K deep water temperature and salinity based on sea level and benthic d18O
depth	age	Cw B/Ca	CO32-	ref			depth	age	Cw Cd/Ca	Cdsw	PO4	ref			mid	Age	ben d18O	species	ref	d18OSL	d18OIVC	Temperature	Salinity
cm	kyr	umol/mol	umol/kg				cm	ka	umol/mol	nmol/kg	umol/kg				cm	ka, BP	‰			‰	‰	oC	‰
2	2.34444	235.325	116.362	[7]			0	1.5	0.067	0.209375	0.948469	[6]			0	1.5	2.56	cw	[6]	0.00194145	2.55806	3.5801	34.8952
4	3.18889	220.939	103.743	this study			1	1.92222	0.108	0.3375	1.47143	[6]			0	1.5	2.68204	ck	this study	0.00194145	2.6801	3.03526	34.8952
6	4.03333	238.748	119.364	[7]			2	2.34444	0.0895654	0.279892	1.23629	this study			1	1.92222	2.92541	ck	this study	0.002125	2.92328	1.94964	34.8954
8	4.87778	232.648	114.013	[7]			3	2.76667	0.099	0.309375	1.35663	[6]			2	2.34444	2.71843	ck	this study	0.00237933	2.71605	2.87476	34.8957
10	5.72222	221.294	104.054	this study			4	3.18889	0.099375	0.310547	1.36142	this study			3	2.76667	2.62154	ck	this study	0.00375725	2.61778	3.31347	34.8972
18	9.1	242.108	122.312	this study			6	4.03333	0.101416	0.316924	1.38744	this study			4	3.18889	2.80122	ck	this study	0.00540789	2.79581	2.5187	34.899
22	10.7889	232.186	113.609	this study			7	4.45556	0.064	0.2	0.910204	[6]			6	4.03333	2.87	cw	this study	0.00877512	2.86122	2.22667	34.9028
22	10.7889	243.66	123.673	this study			8	4.87778	0.0785644	0.245514	1.09597	this study			6	4.03333	2.78439	ck	this study	0.00877512	2.77561	2.60887	34.9028
24	11.6333	245.348	125.154	this study			10	5.72222	0.0759232	0.23726	1.06229	this study			8	4.87778	2.74754	ck	this study	0.0132384	2.7343	2.79329	34.9077
26	12.4778	237.421	118.2	this study			11	6.14444	0.093	0.290625	1.2801	[6]			10	5.72222	2.58059	ck	this study	0.022016	2.55858	3.57778	34.9175
26	12.4778	234.384	115.536	this study			13	6.98889	0.095	0.296875	1.30561	[6]			12	6.56667	2.72388	ck	this study	0.030791	2.69309	2.97726	34.9273
28	13.3222	237.338	118.128	this study			17	8.67778	0.085	0.265625	1.17806	[6]			14	7.41111	2.80713	ck	this study	0.0692246	2.73791	2.77721	34.9701
34	15.8556	265.746	143.047	this study			18	9.1	0.0870237	0.271949	1.20387	this study			16	8.25556	2.6934	cw	this study	0.1242	2.5692	3.53034	35.0314
36	16.7	255.673	134.211	this study			19	9.52222	0.095	0.296875	1.30561	[6]			16	8.25556	2.83033	ck	this study	0.1242	2.70613	2.91906	35.0314
43	18.6147	235.419	116.444	this study			21	10.3667	0.08	0.25	1.11429	[6]			16	8.25556	2.68	cw	[6]	0.1242	2.5558	3.59018	35.0314
45	19.1618	273.985	150.274	[7]			22	10.7889	0.0612402	0.191376	0.875003	this study			17	8.67778	2.64973	cw	this study	0.168999	2.48073	3.9253	35.0813
46	19.4353	260.862	138.763	[7]			22	10.7889	0.0609015	0.190317	0.870682	this study			18	9.1	2.80667	ck	this study	0.231164	2.57551	3.50219	35.1505
48	19.9824	257.644	135.94	[7]			23	11.2111	0.043	0.134375	0.642347	[6]			18	9.1	2.35	cw	[6]	0.231164	2.11884	5.54091	35.1505
48	19.9824	260.479	138.426	this study			24	11.6333	0.0545956	0.170611	0.790249	this study			20	9.94444	3.91346	cw	this study	0.325173	3.58829	-1.01916	35.2553
50	20.5294	266.026	143.293	this study			25	12.0556	0.067	0.209375	0.948469	[6]			20	9.94444	3.55	cw	[6]	0.325173	3.22483	0.603451	35.2553
50	20.5294	251.617	130.653	this study			26	12.4778	0.0580141	0.181294	0.833853	this study			22	10.7889	3.57956	cw	this study	0.430778	3.14879	0.942921	35.3729
51	20.8029	252.358	131.303	this study			26	12.4778	0.0668584	0.208932	0.946663	this study			22	10.7889	3.81	cw	[6]	0.430778	3.37922	-0.0858116	35.3729
55	21.8971	254.853	133.492	this study			27	12.9	0.024	0.075	0.4	[6]			23	11.2111	2.80212	ck	this study	0.499714	2.3024	4.72141	35.4497
59	22.9912	264.28	141.76	this study			28	13.3222	0.0457339	0.142918	0.677218	this study			24	11.6333	2.98181	cw	this study	0.523389	2.45842	4.02492	35.4761
59	22.9912	262.134	139.878	this study			29	13.7444	0.021	0.065625	0.361735	[6]			24	11.6333	2.77846	ck	this study	0.523389	2.25507	4.93272	35.4761
60	23.2647	260.172	138.157	this study			31	14.5889	0.031	0.096875	0.489286	[6]			24	11.6333	3.09	cw	[6]	0.523389	2.56661	3.54192	35.4761
61	23.5382	229.21	110.998	this study			33	15.4333	0.029	0.090625	0.463776	[6]			26	12.4778	3.45538	cw	this study	0.556038	2.89934	2.05652	35.5124
61	23.5382	232.734	114.089	this study			34	15.8556	0.0386228	0.120696	0.586516	this study			26	12.4778	2.83805	ck	this study	0.556038	2.28201	4.81244	35.5124
63	24.0853	259.697	137.741	this study			36	16.7	0.03647	0.113969	0.559056	this study			26	12.4778	3.25	cw	[6]	0.556038	2.69396	2.97338	35.5124
67	25.1794	239.609	120.119	this study			37	16.9735	0.024	0.075	0.4	[6]			28	13.3222	4.17938	cw	this study	0.636102	3.54328	-0.818219	35.6016
67	25.1794	247.02	126.62	this study			39	17.5206	0.041	0.128125	0.616837	[6]			28	13.3222	4.47	cw	[6]	0.636102	3.8339	-2.11562	35.6016
69	25.7265	257.117	135.477	this study			41	18.0676	0.027	0.084375	0.438265	[6]			30	14.1667	3.83	cw	[6]	0.787113	3.04289	1.41568	35.7699
							43	18.6147	0.034	0.10625	0.527551	[6]			32	15.0111	4.23	cw	[6]	0.845702	3.3843	-0.108475	35.8351
							43	18.6147	0.041829	0.130716	0.62741	this study			34	15.8556	4.61374	cw	this study	0.97358	3.64016	-1.25069	35.9776
							45	19.1618	0.02	0.0625	0.34898	[6]			34	15.8556	4.39	cw	[6]	0.97358	3.41642	-0.251875	35.9776
							45	19.1618	0.0335117	0.104724	0.521323	this study			36	16.7	4.39	cw	[6]	1.05067	3.33933	0.0922562	36.0635
							46	19.4353	0.0500841	0.156513	0.732706	this study			39	17.5206	4.44769	cw	this study	1.04382	3.40387	-0.195852	36.0558
							48	19.9824	0.0421148	0.131609	0.631056	this study			40	17.7941	4.04	cw	[6]	1.04129	2.99871	1.61289	36.053
							48	19.9824	0.0398724	0.124601	0.602455	this study			42	18.3412	4.59	cw	[6]	1.04275	3.54725	-0.835953	36.0547
							50	20.5294	0.0422718	0.132099	0.633058	this study			44	18.8882	4.34	cw	[6]	1.06367	3.27633	0.373549	36.078
							50	20.5294	0.0463631	0.144885	0.685244	this study			46	19.4353	4.2	cw	[6]	1.09017	3.10983	1.11684	36.1075
							51	20.8029	0.044761	0.139878	0.664808	this study			48	19.9824	4.41579	cw	this study	1.12076	3.29502	0.290072	36.1416
							55	21.8971	0.0457756	0.143049	0.67775	this study			48	19.9824	4.25	cw	[6]	1.12076	3.12924	1.0302	36.1416
							59	22.9912	0.0490393	0.153248	0.719379	this study			49	20.2559	4.21971	cw	this study	1.13424	3.08548	1.22555	36.1566
							59	22.9912	0.048861	0.152691	0.717104	this study			50	20.5294	4.17	cw	[6]	1.14124	3.02876	1.47873	36.1644
							60	23.2647	0.0463221	0.144757	0.684721	this study			51	20.8029	4.27381	cw	this study	1.14038	3.13343	1.01148	36.1634
							61	23.5382	0.0505587	0.157996	0.738759	this study			55	21.8971	4.31196	cw	this study	1.13085	3.18111	0.798603	36.1528
							61	23.5382	0.0532239	0.166325	0.772754	this study			56	22.1706	3.94	cw	[6]	1.12851	2.81149	2.44869	36.1502
							63	24.0853	0.052	0.1625	0.757143	[6]			58	22.7176	3.92	cw	[6]	1.12377	2.79623	2.51681	36.1449
							63	24.0853	0.0487053	0.152204	0.715119	this study			60	23.2647	3.91	cw	[6]	1.11899	2.79101	2.54015	36.1396
							67	25.1794	0.04	0.125	0.604082	[6]			62	23.8118	4.01	cw	[6]	1.11423	2.89577	2.07246	36.1343
							67	25.1794	0.0435553	0.13611	0.64943	this study			64	24.3588	4.07	cw	[6]	1.10946	2.96054	1.78332	36.129
							67	25.1794	0.0458426	0.143258	0.678605	this study			65	24.6324	3.66745	cw	this study	1.10703	2.56042	3.56956	36.1263
							69	25.7265	0.051116	0.159738	0.745868	this study
