# Supplementary material for: More efficient North Atlantic carbon pump during the Last Glacial Maximum
Source: Nat Commun. 2019 May 15;10:2170. doi: 10.1038/s41467-019-10028-z (PMC6520411; doi:10.1038/s41467-019-10028-z)
Supplement: Supplementary file 8 — Supplementary Data 5 [file 41467_2019_10028_MOESM8_ESM.xlsx]

## Sheet: S5-BOFS 11K
BOFS 11K deep water CO32- based on B/Ca							BOFS 11K deep water Cdsw based on Cd/Ca using DCd =3.1.								BOFS 11K deep water CO32- based on d11B									BOFS 11K deep water temperature and salinity based on sea level and benthic d18O
																d11B values represent the means of two duplicates on the same solutions
Depth	age	C.w. B/Ca	CO32-	ref			depth	age	Cw Cd/Ca	Cdsw	PO4	ref			top depth	age	Cw d11B	2σ	CO3	2σ	ref			mid	Age	Cw d18O, ref [4]	d18OSL	d18OIVC	Temperature	Salinity
cm	kyr	umol/mol	umol/kg				cm	ka	umol/mol	nmol/kg	umol/kg				cm	kyr	‰	‰	umol/kg					cm	ka, BP	avg	‰	‰	oC	‰
0	0.557	228.25	117.074	[4,8]			0	0.557	0.08	0.258065	1.1472	[6]			0	0.557	16.3346	0.221816	116.435	8.31004	[9]			0	0.557	2.61	0.001445	2.60855	3.35467	34.9276
2	1.54644	240.287	127.633	[4,8]			0	0.557	0.079991	0.258035	1.14708	this study			42	21.4546	16.5717	0.325418	121.252	10.7225	this study			2	1.54644	2.8	0.001955	2.79804	2.50873	34.9282
4	2.53589	220.046	109.878	[4,8]			2	1.54644	0.095	0.306452	1.3447	[6]												4	2.53589	2.89	0.00291176	2.88709	2.11121	34.9292
4	2.53589	215.674	106.043	[4,8]			4	2.53589	0.08	0.258065	1.1472	[6]												6	3.52533	3.01	0.00679676	3.0032	1.59284	34.9336
6	3.52533	236.402	124.225	[4,8]			4	2.53589	0.0880184	0.28393	1.25278	this study												8	4.51478	2.66	0.0106861	2.64931	3.17271	34.9379
8	4.51478	221.596	111.237	[4,8]			4	2.53589	0.0925303	0.298485	1.31218	this study												10	5.50422	2.51	0.019754	2.49025	3.88283	34.948
10	5.50422	229.355	118.044	[4,8]			6	3.52533	0.085	0.274194	1.21303	[6]												12	6.49367	2.68	0.0300567	2.64994	3.1699	34.9595
12	6.49367	218.146	108.211	[4,8]			6	3.52533	0.0982181	0.316833	1.38707	this study												14	7.48311	2.95	0.0733322	2.87667	2.15773	35.0077
12	6.49367	215.661	106.032	[4,8]			8	4.51478	0.103248	0.333059	1.4533	this study												16	8.47256	2.7	0.147229	2.55277	3.6037	35.09
12	6.49367	212.934	103.64	[4,8]			10	5.50422	0.0945686	0.30506	1.33902	this study												18	9.462	2.81	0.279937	2.53006	3.70508	35.2379
14	7.48311	220.881	110.611	[4,8]			12	6.49367	0.0844668	0.272474	1.20601	this study												20	10.1345	3.15	0.347063	2.80294	2.48689	35.3126
14	7.48311	214.765	105.245	[4,8]			12	6.49367	0.0825214	0.266198	1.1804	this study												22	10.807	3.23	0.43371	2.79629	2.51656	35.4092
14	7.48311	217.081	107.277	[4,8]			12	6.49367	0.0840759	0.271213	1.20087	this study												24	11.4795	2.86	0.519448	2.34055	4.55111	35.5047
16	8.47256	224.801	114.049	[4,8]			14	7.48311	0.0766431	0.247236	1.103	this study												26	12.152	3.74	0.535892	3.20411	0.695948	35.523
16	8.47256	225.955	115.062	[4,8]			14	7.48311	0.071681	0.231229	1.03767	this study												28	13.2908	2.77	0.633126	2.13687	5.46039	35.6313
18	9.462	223.777	113.151	[4,8]			14	7.48311	0.0774692	0.249901	1.11388	this study												30	14.4297	3.05	0.861577	2.18842	5.23025	35.8858
18	9.462	216.998	107.204	[4,8]			16	8.47256	0.0750196	0.241999	1.08163	this study												32	15.5685	3.41	0.931638	2.47836	3.93589	35.9639
20	10.1345	235.97	123.846	[4,8]			16	8.47256	0.0758725	0.24475	1.09286	this study												34	16.7073	2.91	1.05065	1.85935	6.69935	36.0965
20	10.1345	229.201	117.908	[4,8]			18	9.462	0.0863163	0.27844	1.23037	this study												36	17.8462	4	1.04094	2.95906	1.78989	36.0856
22	10.807	225.488	114.652	[4,8]			18	9.462	0.0868982	0.280317	1.23803	this study												38	18.985	4.34	1.06826	3.27174	0.394017	36.1161
24	11.4795	219.575	109.464	[4,8]			20	10.1345	0.0802534	0.258882	1.15054	this study												40	20.2198	4.29	1.13268	3.15732	0.904821	36.1878
24	11.4795	216.723	106.963	[4,8]			20	10.1345	0.0857527	0.276622	1.22295	this study												42	21.4546	4.25	1.13474	3.11526	1.09258	36.1901
24	11.4795	219.672	109.55	[4,8]			24	11.4795	0.0736588	0.237609	1.06371	this study												44	22.6894	4.44	1.12402	3.31598	0.196518	36.1782
26	12.152	239.194	126.675	[4,8]			24	11.4795	0.0749736	0.24185	1.08102	this study												46	23.9242	3.83	1.1132	2.7168	2.87142	36.1661
28	13.2908	231.108	119.582	[4,8]			24	11.4795	0.0790447	0.254983	1.13462	this study												48	25.159	4.33	1.10252	3.22748	0.591609	36.1542
28	13.2908	230.361	118.926	[4,8]			28	13.2908	0.0724511	0.233713	1.04781	this study												50	26.1665	4.17	1.09374	3.07626	1.26669	36.1445
30	14.4297	240.656	127.957	[4,8]			28	13.2908	0.0758732	0.244752	1.09287	this study												52	27.174	4.15	1.08495	3.06505	1.31672	36.1347
30	14.4297	230.758	119.275	[4,8]			30	14.4297	0.0743532	0.239849	1.07285	this study												54	28.1815	4.13	1.07624	3.05376	1.36714	36.125
32	15.5685	221.555	111.201	[4,8]			30	14.4297	0.0869054	0.28034	1.23812	this study												56	29.189	4.08	1.06736	3.01264	1.55073	36.1151
34	16.7073	243.363	130.332	[4,8]			34	16.7073	0.082474	0.266045	1.17978	this study												58	30.1965	4.12	0.876427	3.24357	0.519762	35.9024
34	16.7073	252.883	138.683	[4,8]			34	16.7073	0.083874	0.270561	1.19821	this study												60	31.204	4.07	0.695181	3.37482	-0.0661549	35.7005
36	17.8462	232.74	121.013	[4,8]			38	18.985	0.0541472	0.174668	0.806809	this study												62	31.9632	4.09	0.670019	3.41998	-0.267771	35.6724
38	18.985	246.71	133.267	[4,8]			38	18.985	0.0467551	0.150823	0.709481	this study												64	32.7224	3.99	0.645227	3.34477	0.0679758	35.6448
38	18.985	236.623	124.419	[4,8]			40	20.2198	0.0498807	0.160906	0.750635	this study												66	33.4816	3.87	0.620604	3.2494	0.493767	35.6174
40	20.2198	253.907	139.581	[4,8]			40	20.2198	0.0485766	0.156699	0.733464	this study												68	34.2408	3.88	0.597456	3.28254	0.345785	35.5916
40	20.2198	247.579	134.03	[4,8]			42	21.4546	0.057762	0.186329	0.854404	this study												70	35	4.07	0.581315	3.48869	-0.574487	35.5736
42	21.4546	247.836	134.255	[4,8]			42	21.4546	0.0571284	0.184285	0.846061	this study
42	21.4546	234.912	122.918	[4,8]			44	22.6894	0.0545605	0.176001	0.812251	this study
46	23.9242	231.499	119.924	[4,8]			46	23.9242	0.0637822	0.205749	0.933669	this study
46	23.9242	234.388	122.459	[4,8]			46	23.9242	0.0598828	0.19317	0.882328	this study
46	23.9242	230.95	119.443	[4,8]			46	23.9242	0.0628948	0.202886	0.921985	this study
48	25.159	254.367	139.984	[4,8]			48	25.159	0.019	0.0612903	0.344042	[6]
48	25.159	248.195	134.57	[4,8]			48	25.159	0.0617621	0.199233	0.907072	this study
50	26.1665	252.99	138.776	[4,8]			48	25.159	0.0592538	0.191141	0.874046	this study
50	26.1665	246.338	132.941	[4,8]			50	26.1665	0.06	0.193548	0.883871	[6]
50	26.1665	246.872	133.409	[4,8]			50	26.1665	0.0483981	0.156123	0.731114	this study
52	27.174	253.37	139.109	[4,8]			50	26.1665	0.0441273	0.142346	0.674882	this study
52	27.174	242.48	129.557	[4,8]			50	26.1665	0.0481771	0.15541	0.728204	this study
54	28.1815	245.732	132.41	[4,8]			52	27.174	0.056	0.180645	0.831205	[6]
54	28.1815	247.25	133.741	[4,8]			52	27.174	0.0553501	0.178549	0.822648	this study
56	29.189	246.519	133.099	[4,8]			52	27.174	0.0567992	0.183223	0.841727	this study
56	29.189	246.788	133.336	[4,8]			54	28.1815	0.056	0.180645	0.831205	[6]
58	30.1965	245.442	132.155	[4,8]			54	28.1815	0.0841866	0.27157	1.20232	this study
58	30.1965	248.458	134.801	[4,8]			54	28.1815	0.0755891	0.243836	1.08913	this study
58	30.1965	243.551	130.496	[4,8]			56	29.189	0.05	0.16129	0.752205	[6]
60	31.204	239.783	127.191	[4,8]			56	29.189	0.0581714	0.18765	0.859795	this study
60	31.204	242.091	129.215	[4,8]			56	29.189	0.0592082	0.190994	0.873445	this study
60	31.204	238.11	125.723	[4,8]			58	30.1965	0.0638886	0.206092	0.935071	this study
62	31.9632	247.288	133.774	[4,8]			58	30.1965	0.060866	0.196342	0.895273	this study
62	31.9632	250.691	136.759	[4,8]			58	30.1965	0.0602866	0.194473	0.887644	this study
64	32.7224	249.254	135.499	[4,8]			60	31.204	0.0881326	0.284299	1.25428	this study
64	32.7224	250.218	136.344	[4,8]			60	31.204	0.0727517	0.234683	1.05177	this study
66	33.4816	239.71	127.127	[4,8]			60	31.204	0.0764996	0.246773	1.10111	this study
66	33.4816	251.246	137.247	[4,8]			62	31.9632	0.0706345	0.227853	1.02389	this study
66	33.4816	238.239	125.837	[4,8]			62	31.9632	0.0610778	0.197025	0.898062	this study
68	34.2408	249.413	135.638	[4,8]			64	32.7224	0.0770891	0.248675	1.10888	this study
68	34.2408	248.523	134.858	[4,8]			64	32.7224	0.0840343	0.271078	1.20032	this study
68	34.2408	252.055	137.956	[4,8]			66	33.4816	0.0698568	0.225344	1.01365	this study
70	35	240.431	127.759	[4,8]			66	33.4816	0.0670982	0.216446	0.97733	this study
70	35	234.083	122.191	[4,8]			66	33.4816	0.0681671	0.219894	0.991403	this study
70	35	239.396	126.851	[4,8]			68	34.2408	0.0753772	0.243152	1.08634	this study
							68	34.2408	0.0759489	0.244997	1.09386	this study
							68	34.2408	0.0731382	0.23593	1.05686	this study
							70	35	0.0797868	0.257377	1.1444	this study
							70	35	0.0787459	0.254019	1.13069	this study
							70	35	0.0836851	0.269952	1.19572	this study
