# Supplementary material for: More efficient North Atlantic carbon pump during the Last Glacial Maximum
Source: Nat Commun. 2019 May 15;10:2170. doi: 10.1038/s41467-019-10028-z (PMC6520411; doi:10.1038/s41467-019-10028-z)
Supplement: Supplementary file 9 — Supplementary Data 6 [file 41467_2019_10028_MOESM9_ESM.xlsx]

## Sheet: S6. HOL-LGM avg
Average values for the Holocene and LGM
	HOL (0-10 ka)											LGM (18-27 ka)
Core	T	S	P	PO4	2s	n	CO32-	[CO32-]Norm	[CO32-]Norm @ PO4=1.2	2s	n	T	S	P	PO4	2s	n	CO32-	[CO32-]Norm	[CO32-]Norm @ PO4=0.8	2s	n
	oC	‰	dbar	umol/kg			umol/kg	umol/kg	umol/kg			oC	‰	dbar	umol/kg			umol/kg	umol/kg	umol/kg
ODP 999	28.1	35.45	0	0			283.163	257	173	7	6	26.4	36.98	0	0			343.231	300	242	9	6
BOFS 17K	4.23	35.13	1150	1.21171	0.0662266	57	128.909	124.553	125.294	1.47442	46	2.04	36.29	1025	0.7972	0.129099	15	149.89	140.266	140.084	2.88675	12
BOFS 14K	2.84	34.99	1756	1.21528	0.133631	14	113.308	111.806	112.745	4.08248	6	1.43	36.13	1631	0.67258	0.104257	23	132.413	126.192	118.175	2.35702	18
BOFS 11K	2.93	34.99	2004	1.21217	0.111803	20	112.036	111.038	111.783	2.42536	17	1.05	36.16	1879	0.813799	0.121268	17	130.713	125.209	126.084	2.67261	14
BOFS avg									116.607	3										128.115	3
ODP 999 - BOFS									56.3926	7.61577										113.885	9.48683
