# Supplementary material for: More efficient North Atlantic carbon pump during the Last Glacial Maximum
Source: Nat Commun. 2019 May 15;10:2170. doi: 10.1038/s41467-019-10028-z (PMC6520411; doi:10.1038/s41467-019-10028-z)
Supplement: Supplementary file 10 — Supplementary Data 7 [file 41467_2019_10028_MOESM10_ESM.xlsx]

## Sheet: S7. Redfield slopes
slope fitting			reference curves
slope = A1* exp(-x/t1) + A2*exp(-x/t2) + y0			Normalized to S=35, T=3oC, P = 2500m
x = CO3			C/PO4 =	127
			R =	4
A1=	45133
t1=	1313190
A2=	90.2
t2=	40
y0=	-45196
CO32-	slope			CO3	PO4	slope		CO3	PO4	slope		CO3	PO4	slope		CO3	PO4	slope		CO3	PO4	slope		CO3	PO4	slope		CO3	PO4	slope		CO3	PO4	slope		CO3	PO4	slope		CO3	PO4	slope		CO3	PO4	slope		CO3	PO4
50	-38.8757		starting point	300	0	-73.2596		280	0	-72.54		260	0	-71.7994		240	0	-71.0242		220	0	-70.1919		200	0	-69.2655		180	0	-68.184		160	0	-66.8466		140	0	-65.0876		120	0	-62.6333		320	0	-73.9665		340	0
52	-40.2048			290	0.137171	-72.9018		260	0.278554	-71.7994		240	0.281594	-71.0242		220	0.284933	-70.1919		200	0.288744	-69.2655		180	0.293324	-68.184		160	0.299192	-66.8466		150	0.151438	-66.0338		138	0.0308265	-64.8792		118	0.0320851	-62.3343		310	0.135843	-73.6143		330	0.134559
54	-41.4724			280	0.275026	-72.54		240	0.560148	-71.0242		220	0.566527	-70.1919		200	0.573677	-69.2655		180	0.582068	-68.184		160	0.592516	-66.8466		150	0.45063	-66.0338		148	0.181807	-65.8563		136	0.0617558	-64.6637		116	0.0643309	-62.0235		300	0.272344	-73.2596		320	0.269756
56	-42.6816			270	0.413582	-72.1731		220	0.845081	-70.1919		200	0.855271	-69.2655		180	0.867001	-68.184		160	0.88126	-66.8466		150	0.743954	-66.0338		148	0.480999	-65.8563		146	0.212261	-65.6732		134	0.0927921	-64.4406		114	0.0967456	-61.7003		290	0.409515	-72.9018		310	0.405599
58	-43.8351			260	0.552858	-71.7994		200	1.13382	-69.2655		180	1.1486	-68.184		160	1.16619	-66.8466		150	1.0327	-66.0338		148	0.774323	-65.8563		146	0.511453	-65.6732		144	0.242802	-65.4843		132	0.12394	-64.2096		112	0.129338	-61.3641		280	0.54737	-72.54		300	0.5421
60	-44.9358			250	0.69288	-71.4173		180	1.42715	-68.184		160	1.44779	-66.8466		150	1.31763	-66.0338		148	1.06307	-65.8563		146	0.804777	-65.6732		144	0.541995	-65.4843		142	0.273435	-65.2892		130	0.155205	-63.9703		110	0.162117	-61.0141		270	0.685926	-72.1731		290	0.67927
62	-45.9861			240	0.833677	-71.0242		160	1.72634	-66.8466		150	1.59923	-66.0338		148	1.348	-65.8563		146	1.09352	-65.6732		144	0.835319	-65.4843		142	0.572628	-65.2892		140	0.304163	-65.0876		128	0.186591	-63.7223		108	0.195093	-60.6498		260	0.825202	-71.7994		280	0.817125
64	-46.9885			230	0.975286	-70.6171		150	1.87778	-66.0338		148	1.62959	-65.8563		146	1.37845	-65.6732		144	1.12406	-65.4843		142	0.865952	-65.2892		140	0.603356	-65.0876		138	0.33499	-64.8792		126	0.218104	-63.465		106	0.228277	-60.2702		250	0.965225	-71.4173		270	0.955681
66	-47.9454			220	1.11775	-70.1919		148	1.90815	-65.8563		146	1.66005	-65.6732		144	1.409	-65.4843		142	1.1547	-65.2892		140	0.89668	-65.0876		138	0.634182	-64.8792		136	0.365919	-64.6637		124	0.249751	-63.1981		104	0.26168	-59.8748		240	1.10602	-71.0242		260	1.09496
68	-48.859			210	1.26114	-69.7436		146	1.9386	-65.6732		144	1.69059	-65.4843		142	1.43963	-65.2892		140	1.18542	-65.0876		138	0.927506	-64.8792		136	0.665111	-64.6637		134	0.396955	-64.4406		122	0.281537	-62.921		102	0.295315	-59.4625		230	1.24763	-70.6171		250	1.23498
70	-49.7314			200	1.40551	-69.2655		144	1.96914	-65.4843		142	1.72122	-65.2892		140	1.47036	-65.0876		138	1.21625	-64.8792		136	0.958435	-64.6637		134	0.696148	-64.4406		132	0.428103	-64.2096		120	0.313469	-62.6333		100	0.329195	-59.0327		220	1.3901	-70.1919		240	1.37578
72	-50.5645			190	1.55096	-68.7493		142	1.99978	-65.2892		140	1.75195	-65.0876		138	1.50118	-64.8792		136	1.24718	-64.6637		134	0.989472	-64.4406		132	0.727296	-64.2096		130	0.459368	-63.9703		118	0.345554	-62.3343		98	0.363333	-58.5844		210	1.53348	-69.7436		230	1.51739
74	-51.3604			180	1.69763	-68.184		140	2.0305	-65.0876		138	1.78278	-64.8792		136	1.53211	-64.6637		134	1.27822	-64.4406		132	1.02062	-64.2096		130	0.75856	-63.9703		128	0.490754	-63.7223		116	0.377799	-62.0235		96	0.397747	-58.1165		200	1.67785	-69.2655		220	1.65985
76	-52.1209			170	1.84565	-67.5557		138	2.06133	-64.8792		136	1.81371	-64.6637		134	1.56315	-64.4406		132	1.30936	-64.2096		130	1.05188	-63.9703		128	0.789946	-63.7223		126	0.522267	-63.465		114	0.410214	-61.7003		94	0.432452	-57.6283		190	1.82331	-68.7493		210	1.80323
78	-52.8476			160	1.99525	-66.8466		136	2.09226	-64.6637		134	1.84474	-64.4406		132	1.5943	-64.2096		130	1.34063	-63.9703		128	1.08327	-63.7223		126	0.82146	-63.465		124	0.553914	-63.1981		112	0.442806	-61.3641		92	0.467467	-57.1185		180	1.96997	-68.184		200	1.94761
80	-53.5422			150	2.14669	-66.0338		134	2.1233	-64.4406		132	1.87589	-64.2096		130	1.62556	-63.9703		128	1.37201	-63.7223		126	1.11478	-63.465		124	0.853106	-63.1981		122	0.5857	-62.921		110	0.475586	-61.0141		90	0.502811	-56.5861		170	2.118	-67.5557		190	2.09306
82	-54.2063			148	2.17705	-65.8563		132	2.15444	-64.2096		130	1.90716	-63.9703		128	1.65695	-63.7223		126	1.40353	-63.465		124	1.14643	-63.1981		122	0.884892	-62.921		120	0.617632	-62.6333		108	0.508562	-60.6498		88	0.538507	-56.0299		160	2.26759	-66.8466		180	2.23972
84	-54.8413			146	2.20751	-65.6732		130	2.18571	-63.9703		128	1.93854	-63.7223		126	1.68846	-63.465		124	1.43517	-63.1981		122	1.17822	-62.921		120	0.916824	-62.6333		118	0.649717	-62.3343		106	0.541746	-60.2702		86	0.574576	-55.4488		150	2.41903	-66.0338		170	2.38775
86	-55.4488			144	2.23805	-65.4843		128	2.2171	-63.7223		126	1.97006	-63.465		124	1.72011	-63.1981		122	1.46696	-62.921		120	1.21015	-62.6333		118	0.948909	-62.3343		116	0.681963	-62.0235		104	0.575149	-59.8748		84	0.611045	-54.8413		148	2.4494	-65.8563		160	2.53735
88	-56.0299			142	2.26868	-65.2892		126	2.24861	-63.465		124	2.0017	-63.1981		122	1.75189	-62.921		120	1.49889	-62.6333		118	1.24223	-62.3343		116	0.981155	-62.0235		114	0.714377	-61.7003		102	0.608784	-59.4625		82	0.647941	-54.2063		146	2.47985	-65.6732		150	2.68878
90	-56.5861			140	2.29941	-65.0876		124	2.28026	-63.1981		122	2.03349	-62.921		120	1.78383	-62.6333		118	1.53098	-62.3343		116	1.27448	-62.0235		114	1.01357	-61.7003		112	0.74697	-61.3641		100	0.642663	-59.0327		80	0.685295	-53.5422		144	2.51039	-65.4843		148	2.71915
92	-57.1185			138	2.33024	-64.8792		122	2.31204	-62.921		120	2.06542	-62.6333		118	1.81591	-62.3343		116	1.56322	-62.0235		114	1.30689	-61.7003		112	1.04616	-61.3641		110	0.779749	-61.0141		98	0.676802	-58.5844		78	0.723139	-52.8476		142	2.54103	-65.2892		146	2.74961
94	-57.6283			136	2.36117	-64.6637		120	2.34397	-62.6333		118	2.0975	-62.3343		116	1.84816	-62.0235		114	1.59564	-61.7003		112	1.33949	-61.3641		110	1.07894	-61.0141		108	0.812725	-60.6498		96	0.711215	-58.1165		76	0.761512	-52.1209		140	2.57175	-65.0876		144	2.78015
96	-58.1165			134	2.3922	-64.4406		118	2.37606	-62.3343		116	2.12975	-62.0235		114	1.88057	-61.7003		112	1.62823	-61.3641		110	1.37227	-61.0141		108	1.11192	-60.6498		106	0.845909	-60.2702		94	0.745921	-57.6283		74	0.800452	-51.3604		138	2.60258	-64.8792		142	2.81078
98	-58.5844			132	2.42335	-64.2096		116	2.4083	-62.0235		114	2.16216	-61.7003		112	1.91316	-61.3641		110	1.66101	-61.0141		108	1.40524	-60.6498		106	1.1451	-60.2702		104	0.879312	-59.8748		92	0.780936	-57.1185		72	0.840006	-50.5645		136	2.63351	-64.6637		140	2.84151
100	-59.0327			130	2.45462	-63.9703		114	2.44072	-61.7003		112	2.19476	-61.3641		110	1.94594	-61.0141		108	1.69399	-60.6498		106	1.43843	-60.2702		104	1.1785	-59.8748		102	0.912947	-59.4625		90	0.81628	-56.5861		70	0.880222	-49.7314		134	2.66455	-64.4406		138	2.87234
102	-59.4625			128	2.486	-63.7223		112	2.47331	-61.3641		110	2.22754	-61.0141		108	1.97892	-60.6498		106	1.72717	-60.2702		104	1.47183	-59.8748		102	1.21214	-59.4625		100	0.946826	-59.0327		88	0.851975	-56.0299		68	0.921156	-48.859		132	2.69569	-64.2096		136	2.90327
104	-59.8748			126	2.51751	-63.465		110	2.50609	-61.0141		108	2.26051	-60.6498		106	2.0121	-60.2702		104	1.76057	-59.8748		102	1.50546	-59.4625		100	1.24602	-59.0327		98	0.980965	-58.5844		86	0.888045	-55.4488		66	0.96287	-47.9454		130	2.72696	-63.9703		134	2.9343
106	-60.2702			124	2.54916	-63.1981		108	2.53907	-60.6498		106	2.2937	-60.2702		104	2.04551	-59.8748		102	1.79421	-59.4625		100	1.53934	-59.0327		98	1.28016	-58.5844		96	1.01538	-58.1165		84	0.924513	-54.8413		64	1.00543	-46.9885		128	2.75835	-63.7223		132	2.96545
108	-60.6498			122	2.58095	-62.921		106	2.57225	-60.2702		104	2.3271	-59.8748		102	2.07914	-59.4625		100	1.82809	-59.0327		98	1.57348	-58.5844		96	1.31457	-58.1165		94	1.05008	-57.6283		82	0.961409	-54.2063		62	1.04892	-45.9861		126	2.78986	-63.465		130	2.99671
110	-61.0141			120	2.61288	-62.6333		104	2.60565	-59.8748		102	2.36073	-59.4625		100	2.11302	-59.0327		98	1.86223	-58.5844		96	1.6079	-58.1165		94	1.34928	-57.6283		92	1.0851	-57.1185		80	0.998763	-53.5422		60	1.09343	-44.9358		124	2.82151	-63.1981		128	3.0281
112	-61.3641			118	2.64496	-62.3343		102	2.63929	-59.4625		100	2.39461	-59.0327		98	2.14716	-58.5844		96	1.89664	-58.1165		94	1.6426	-57.6283		92	1.38429	-57.1185		90	1.12044	-56.5861		78	1.03661	-52.8476		58	1.13906	-43.8351		122	2.85329	-62.921		126	3.05961
114	-61.7003			116	2.67721	-62.0235		100	2.67317	-59.0327		98	2.42875	-58.5844		96	2.18157	-58.1165		94	1.93134	-57.6283		92	1.67762	-57.1185		90	1.41964	-56.5861		88	1.15614	-56.0299		76	1.07498	-52.1209		56	1.18592	-42.6816		120	2.88522	-62.6333		124	3.09126
116	-62.0235			114	2.70962	-61.7003		98	2.70731	-58.5844		96	2.46317	-58.1165		94	2.21628	-57.6283		92	1.96636	-57.1185		90	1.71296	-56.5861		88	1.45533	-56.0299		86	1.19221	-55.4488		74	1.11392	-51.3604		54	1.23414	-41.4724		118	2.91731	-62.3343		122	3.12305
118	-62.3343			112	2.74222	-61.3641		96	2.74172	-58.1165		94	2.49787	-57.6283		92	2.25129	-57.1185		90	2.0017	-56.5861		88	1.74865	-56.0299		86	1.4914	-55.4488		84	1.22868	-54.8413		72	1.15347	-50.5645		52	1.28389	-40.2048		116	2.94955	-62.0235		120	3.15498
120	-62.6333			110	2.775	-61.0141		94	2.77643	-57.6283		92	2.53289	-57.1185		90	2.28664	-56.5861		88	2.0374	-56.0299		86	1.78472	-55.4488		84	1.52787	-54.8413		82	1.26557	-54.2063		70	1.19369	-49.7314		50	1.33533	-38.8757		114	2.98197	-61.7003		118	3.18706
122	-62.921			108	2.80797	-60.6498		92	2.81144	-57.1185		90	2.56823	-56.5861		88	2.32233	-56.0299		86	2.07347	-55.4488		84	1.82119	-54.8413		82	1.56476	-54.2063		80	1.30293	-53.5422		68	1.23462	-48.859		48	1.38869	-37.482		112	3.01456	-61.3641		116	3.21931
124	-63.1981			106	2.84116	-60.2702		90	2.84678	-56.5861		88	2.60393	-56.0299		86	2.3584	-55.4488		84	2.10994	-54.8413		82	1.85809	-54.2063		80	1.60212	-53.5422		78	1.34077	-52.8476		66	1.27634	-47.9454		46	1.44422	-36.0203		110	3.04734	-61.0141		114	3.25172
126	-63.465			104	2.87456	-59.8748		88	2.88248	-56.0299		86	2.64	-55.4488		84	2.39487	-54.8413		82	2.14683	-54.2063		80	1.89544	-53.5422		78	1.63996	-52.8476		76	1.37914	-52.1209		64	1.3189	-46.9885		44	1.50221	-34.4872		108	3.08032	-60.6498		112	3.28432
128	-63.7223			102	2.90819	-59.4625		86	2.91855	-55.4488		84	2.67646	-54.8413		82	2.43177	-54.2063		80	2.18419	-53.5422		78	1.93329	-52.8476		76	1.67834	-52.1209		74	1.41808	-51.3604		62	1.36239	-45.9861		42	1.56304	-32.8791		106	3.1135	-60.2702		110	3.3171
130	-63.9703			100	2.94207	-59.0327		84	2.95502	-54.8413		82	2.71336	-54.2063		80	2.46912	-53.5422		78	2.22203	-52.8476		76	1.97166	-52.1209		74	1.71728	-51.3604		72	1.45764	-50.5645		60	1.4069	-44.9358		40	1.62716	-31.192		104	3.1469	-59.8748		108	3.35007
132	-64.2096			98	2.97621	-58.5844		82	2.99191	-54.2063		80	2.75071	-53.5422		78	2.50696	-52.8476		76	2.2604	-52.1209		74	2.0106	-51.3604		72	1.75683	-50.5645		70	1.49785	-49.7314		58	1.45253	-43.8351		38	1.69513	-29.422		102	3.18054	-59.4625		106	3.38326
134	-64.4406			96	3.01063	-58.1165		80	3.02927	-53.5422		78	2.78856	-52.8476		76	2.54534	-52.1209		74	2.29934	-51.3604		72	2.05015	-50.5645		70	1.79705	-49.7314		68	1.53879	-48.859		56	1.49939	-42.6816		36	1.76769	-27.5647		100	3.21442	-59.0327		104	3.41666
136	-64.6637			94	3.04533	-57.6283		78	3.06711	-52.8476		76	2.82693	-52.1209		74	2.58428	-51.3604		72	2.3389	-50.5645		70	2.09037	-49.7314		68	1.83798	-48.859		66	1.5805	-47.9454		54	1.54761	-41.4724		34	1.84577	-25.6157		98	3.24856	-58.5844		102	3.45029
138	-64.8792			92	3.08035	-57.1185		76	3.10548	-52.1209		74	2.86587	-51.3604		72	2.62383	-50.5645		70	2.37911	-49.7314		68	2.1313	-48.859		66	1.87969	-47.9454		64	1.62307	-46.9885		52	1.59736	-40.2048		32	1.93062	-23.5703		96	3.28297	-58.1165		100	3.48417
140	-65.0876			90	3.11569	-56.5861		74	3.14443	-51.3604		72	2.90542	-50.5645		70	2.66405	-49.7314		68	2.42005	-48.859		66	2.17302	-47.9454		64	1.92226	-46.9885		62	1.66656	-45.9861		50	1.6488	-38.8757		30	2.02397	-21.4236		94	3.31768	-57.6283		98	3.51831
142	-65.2892			88	3.15139	-56.0299		72	3.18398	-50.5645		70	2.94564	-49.7314		68	2.70498	-48.859		66	2.46176	-47.9454		64	2.21558	-46.9885		62	1.96575	-45.9861		60	1.71106	-44.9358		48	1.70216	-37.482		28	2.1283	-19.1703		92	3.35269	-57.1185		96	3.55273
144	-65.4843			86	3.18746	-55.4488		70	3.22419	-49.7314		68	2.98658	-48.859		66	2.7467	-47.9454		64	2.50433	-46.9885		62	2.25907	-45.9861		60	2.01026	-44.9358		58	1.75669	-43.8351		46	1.75769	-36.0203		26	2.24731	-16.8051		90	3.38803	-56.5861		94	3.58743
146	-65.6732			84	3.22392	-54.8413		68	3.26513	-48.859		66	3.02829	-47.9454		64	2.78926	-46.9885		62	2.54782	-45.9861		60	2.30358	-44.9358		58	2.05588	-43.8351		56	1.80355	-42.6816		44	1.81568	-34.4872		24	2.38696	-14.322		88	3.42373	-56.0299		92	3.62245
148	-65.8563			82	3.26082	-54.2063		66	3.30684	-47.9454		64	3.07085	-46.9885		62	2.83275	-45.9861		60	2.59233	-44.9358		58	2.34921	-43.8351		56	2.10274	-42.6816		54	1.85177	-41.4724		42	1.87651	-32.8791		22	2.55768	-11.7152		86	3.4598	-55.4488		90	3.65779
150	-66.0338			80	3.29817	-53.5422		64	3.34941	-46.9885		62	3.11434	-45.9861		60	2.87726	-44.9358		58	2.63795	-43.8351		56	2.39607	-42.6816		54	2.15097	-41.4724		52	1.90152	-40.2048		40	1.94063	-31.192		20	2.78044	-8.97831		84	3.49627	-54.8413		88	3.69349
152	-66.2059			78	3.33602	-52.8476		62	3.3929	-45.9861		60	3.15885	-44.9358		58	2.92288	-43.8351		56	2.68481	-42.6816		54	2.44429	-41.4724		52	2.20071	-40.2048		50	1.95296	-38.8757		38	2.0086	-29.422		18	3.10806	-6.10458		82	3.53316	-54.2063		86	3.72955
154	-66.3731			76	3.37439	-52.1209		60	3.43741	-44.9358		58	3.20448	-43.8351		56	2.96974	-42.6816		54	2.73303	-41.4724		52	2.49404	-40.2048		50	2.25216	-38.8757		48	2.00632	-37.482		36	2.08116	-27.5647		16	3.75593	-3.08703		80	3.57052	-53.5422		84	3.76602
156	-66.5354			74	3.41333	-51.3604		58	3.48303	-43.8351		56	3.25134	-42.6816		54	3.01797	-41.4724		52	2.78278	-40.2048		50	2.54548	-38.8757		48	2.30552	-37.482		46	2.06185	-36.0203		34	2.15924	-25.6157			3.1677	27.2		78	3.60836	-52.8476		82	3.80292
158	-66.6932			72	3.45288	-50.5645		56	3.52989	-42.6816		54	3.29956	-41.4724		52	3.06771	-40.2048		50	2.83423	-38.8757		48	2.59884	-37.482		46	2.36104	-36.0203		44	2.11984	-34.4872		32	2.24409	-23.5703			3.1677	27.2		76	3.64673	-52.1209		80	3.84027
160	-66.8466			70	3.4931	-49.7314		54	3.57811	-41.4724		52	3.34931	-40.2048		50	3.11916	-38.8757		48	2.88758	-37.482		46	2.65436	-36.0203		44	2.41903	-34.4872		42	2.18067	-32.8791		30	2.33744	-21.4236			3.1677	27.2		74	3.68568	-51.3604		78	3.87812
162	-66.9959			68	3.53404	-48.859		52	3.62786	-40.2048		50	3.40075	-38.8757		48	3.17252	-37.482		46	2.94311	-36.0203		44	2.71236	-34.4872		42	2.47986	-32.8791		40	2.24479	-31.192		28	2.44177	-19.1703			3.1677	27.2		72	3.72523	-50.5645		76	3.91649
164	-67.1413			66	3.57575	-47.9454		50	3.67931	-38.8757		48	3.45411	-37.482		46	3.22804	-36.0203		44	3.0011	-34.4872		42	2.77319	-32.8791		40	2.54398	-31.192		38	2.31277	-29.422		26	2.56078	-16.8051			3.1677	27.2		70	3.76544	-49.7314		74	3.95543
166	-67.2829			64	3.61831	-46.9885		48	3.73267	-37.482		46	3.50964	-36.0203		44	3.28603	-34.4872		42	3.06193	-32.8791		40	2.83731	-31.192		38	2.61196	-29.422		36	2.38532	-27.5647		24	2.70043	-14.322			3.1677	27.2		68	3.80638	-48.859		72	3.99498
168	-67.421			62	3.6618	-45.9861		46	3.78819	-36.0203		44	3.56763	-34.4872		42	3.34686	-32.8791		40	3.12605	-31.192		38	2.90528	-29.422		36	2.68451	-27.5647		34	2.4634	-25.6157		22	2.87115	-11.7152			3.1677	27.2		66	3.84809	-47.9454		70	4.0352
170	-67.5557			60	3.70631	-44.9358		44	3.84618	-34.4872		42	3.62846	-32.8791		40	3.41098	-31.192		38	3.19403	-29.422		36	2.97784	-27.5647		34	2.76259	-25.6157		32	2.54825	-23.5703		20	3.0939	-8.97831			3.1677	27.2		64	3.89066	-46.9885		68	4.07613
172	-67.6872			58	3.75194	-43.8351		42	3.90701	-32.8791		40	3.69258	-31.192		38	3.47896	-29.422		36	3.26658	-27.5647		34	3.05592	-25.6157		32	2.84744	-23.5703		30	2.64161	-21.4236		18	3.42153	-6.10458						62	3.93415	-45.9861		66	4.11785
174	-67.8156			56	3.7988	-42.6816		40	3.97113	-31.192		38	3.76055	-29.422		36	3.55152	-27.5647		34	3.34466	-25.6157		32	3.14077	-23.5703		30	2.9408	-21.4236		28	2.74593	-19.1703		16	4.0694	-3.08703						60	3.97866	-44.9358		64	4.16041
176	-67.9411			54	3.84702	-41.4724		38	4.03911	-29.422		36	3.83311	-27.5647		34	3.62959	-25.6157		32	3.42951	-23.5703		30	3.23412	-21.4236		28	3.04513	-19.1703		26	2.86495	-16.8051			3.48116	27.2						58	4.02428	-43.8351		62	4.2039
178	-68.0639			52	3.89677	-40.2048		36	4.11166	-27.5647		34	3.91119	-25.6157		32	3.71444	-23.5703		30	3.52287	-21.4236		28	3.33845	-19.1703		26	3.16414	-16.8051		24	3.00459	-14.322			3.48116	27.2						56	4.07114	-42.6816		60	4.24841
180	-68.184			50	3.94821	-38.8757		34	4.18974	-25.6157		32	3.99604	-23.5703		30	3.8078	-21.4236			2.41993	27.2		26	3.45746	-16.8051		24	3.30378	-14.322		22	3.17531	-11.7152			3.48116	27.2						54	4.11937	-41.4724		58	4.29404
182	-68.3016			48	4.00157	-37.482		32	4.27459	-23.5703		30	4.08939	-21.4236			2.70486	27.2			2.41993	27.2		24	3.59711	-14.322		22	3.4745	-11.7152		20	3.39807	-8.97831			3.48116	27.2						52	4.16911	-40.2048		56	4.3409
184	-68.4168			46	4.0571	-36.0203		30	4.36795	-21.4236			2.98645	27.2			2.70486	27.2			2.41993	27.2		22	3.76783	-11.7152		20	3.69726	-8.97831		18	3.72569	-6.10458			3.48116	27.2						50	4.22056	-38.8757		54	4.38912
186	-68.5297			44	4.11509	-34.4872			3.26501	27.2			2.98645	27.2			2.70486	27.2			2.41993	27.2		20	3.99058	-8.97831			2.96197	27.2			3.06393	27.2			3.48116	27.2						48	4.27392	-37.482		52	4.43887
188	-68.6405			42	4.17592	-32.8791			3.26501	27.2			2.98645	27.2			2.70486	27.2			2.41993	27.2			3.25529	27.2			2.96197	27.2			3.06393	27.2			3.48116	27.2						46	4.32944	-36.0203		50	4.49031
190	-68.7493			40	4.24004	-31.192			3.26501	27.2			2.98645	27.2			2.70486	27.2			2.41993	27.2			3.25529	27.2			2.96197	27.2			3.06393	27.2			3.48116	27.2						44	4.38743	-34.4872		48	4.54367
192	-68.856			38	4.30801	-29.422			3.26501	27.2			2.98645	27.2			2.70486	27.2			2.41993	27.2			3.25529	27.2			2.96197	27.2			3.06393	27.2			3.48116	27.2						42	4.44826	-32.8791		46	4.5992
194	-68.961			36	4.38057	-27.5647			3.26501	27.2			2.98645	27.2			2.70486	27.2			2.41993	27.2			3.25529	27.2			2.96197	27.2			3.06393	27.2			3.48116	27.2						40	4.51238	-31.192		44	4.65719
196	-69.0641			34	4.45865	-25.6157			3.26501	27.2			2.98645	27.2			2.70486	27.2			2.41993	27.2			3.25529	27.2			2.96197	27.2			3.06393	27.2			3.48116	27.2						38	4.58036	-29.422		42	4.71802
198	-69.1656			32	4.5435	-23.5703			3.26501	27.2			2.98645	27.2			2.70486	27.2			2.41993	27.2			3.25529	27.2			2.96197	27.2			3.06393	27.2			3.48116	27.2						36	4.65291	-27.5647		40	4.78214
200	-69.2655			30	4.63685	-21.4236			3.26501	27.2			2.98645	27.2			2.70486	27.2			2.41993	27.2			3.25529	27.2			2.96197	27.2			3.06393	27.2			3.48116	27.2						34	4.73099	-25.6157		38	4.85011
[truncated: 1 more columns]
