# Supplementary material for: More efficient North Atlantic carbon pump during the Last Glacial Maximum
Source: Nat Commun. 2019 May 15;10:2170. doi: 10.1038/s41467-019-10028-z (PMC6520411; doi:10.1038/s41467-019-10028-z)
Supplement: Supplementary file 11 — Supplementary Data 8 [file 41467_2019_10028_MOESM11_ESM.xlsx]

## Sheet: S8. CO32-Norm-Bio Cal
Calculations to account for S-T-P and PO4 effects
In-situ reconstructions						S-T-P normalization						PO4 corrections							<<<--- Crosschecking, for reference only
Sample #	[CO32-]	PO4	T	S	P	Sen_S	[CO32-]	Sen_T	[CO32-]	Sen_P	[CO32-]Norm	PO4=x	CO3-PO4 sen	[CO32-]Norm, PO4=x	CO3-PO4 sen	[CO32-]Norm, PO4=x	[CO32-]Norm, PO4=x		[CO32-]Norm	S-T-P correction	[CO32-]Norm, PO4=x	S-T-P + PO4 correction
	input	input	input	input	input		S=35		S=35, T = 3		S=35, T = 3, P =2500, PO4=in-situ	input	at initial [CO32-]Norm	initial guess	at around final [CO32-]Norm	PO4=x	TO USE!		based on CO2sys	error	based on CO2sys	error
ODP999 HOL:
3.95003	281.293	0	28.23	35.5	0	8.8611	276.862	0.5	264.247	-0.378716	254.779	1.2	-71.6011	168.858	-67.4792	173.804	171.331		255.344	-0.564636	171.857	-0.526149
4.61856	283.793	0	28.4385	35	0	8.93638	283.793	0.5	271.074	-0.384549	261.46	1.2	-71.8545	175.235	-67.8935	179.988	177.612		262.111	-0.650213	178.233	-0.621314
5.06512	271.707	0	27.7721	35	0	8.57258	271.707	0.5	259.321	-0.374439	249.96	1.2	-71.4158	164.261	-67.16	169.368	166.815		250.367	-0.40717	167.126	-0.311588
7.9377	291.019	0	28.1916	35.55	0	9.15388	285.984	0.5	273.389	-0.386501	263.726	1.2	-71.9395	177.399	-68.0272	182.093	179.746		264.337	-0.610588	180.377	-0.631201
7.9377	284.803	0	28.1916	35.55	0	8.96677	279.871	0.5	267.275	-0.381316	257.742	1.2	-71.714	171.686	-67.6667	176.542	174.114		258.318	-0.575396	174.674	-0.559884
9.64916	286.361	0	27.5881	36.1	0	9.01366	276.446	0.5	264.152	-0.378634	254.686	1.2	-71.5976	168.769	-67.4732	173.718	171.243		255.249	-0.563527	171.803	-0.559445
ODP999 LGM:													27.2	0	27.2	0
19.5242	358.006	0	26.1736	37	0	11.1702	335.665	0.5	324.078	-0.426304	313.421	0.8	-73.735	254.433	-71.5879	256.151	255.292		314.964	-1.54273	256.964	-1.67188
21.554	323.454	0	26.0074	36.95	0	10.1302	303.7	0.5	292.196	-0.401918	282.148	0.8	-72.6182	224.054	-70.3667	225.855	224.954		283.079	-0.930437	225.986	-1.0323
23.2188	331.072	0	26.6884	37.18	0	10.3595	308.489	0.5	296.645	-0.40545	286.508	0.8	-72.776	228.287	-70.5457	230.072	229.18		287.921	-1.41226	230.694	-1.51489
25.1191	344.975	0	26.5766	37.05	0	10.7779	322.88	0.5	311.092	-0.416627	300.676	0.8	-73.2837	242.049	-71.1058	243.791	242.92		302.145	-1.46933	244.504	-1.58435
26.3234	348.845	0	26.3442	36.84	0	10.8944	328.799	0.5	317.127	-0.421167	306.598	0.8	-73.4939	247.803	-71.332	249.532	248.668		307.891	-1.29273	250.08	-1.41233
26.3234	353.034	0	26.3442	36.84	0	11.0205	332.757	0.5	321.085	-0.424104	310.482	0.8	-73.6313	251.577	-71.4782	253.299	252.438		311.852	-1.3698	253.931	-1.49279
BOFS HOL:													27.2	0	27.2	0
BOFS 17K, avg	128.909	1.21171	4.23	35.13	1150	4.27437	128.354	0.5	127.739	-0.235965	124.553	1.2	-63.2729	125.294	-63.3719	125.295	125.294
BOFS 14K, avg	113.308	1.21528	2.84	34.99	1756	3.80477	113.346	0.5	113.426	-0.217669	111.806	1.2	-61.3308	112.744	-61.4907	112.746	112.745
BOFS 11K, avg	112.036	1.21217	2.93	34.99	2004	3.76649	112.074	0.5	112.109	-0.215949	111.038	1.2	-61.1975	111.782	-61.3267	111.784	111.783
BOFS LGM:													27.2	0	27.2	0
BOFS 17K, avg	149.89	0.7972	2.04	36.29	1025	4.9059	143.562	0.5	144.042	-0.25595	140.266	0.8	-65.1148	140.084	-65.0962	140.084	140.084
BOFS 14K, avg	132.413	0.67258	1.43	36.13	1631	4.37982	127.463	0.5	128.248	-0.236604	126.192	0.8	-63.4902	118.102	-62.3499	118.248	118.175
BOFS 11K, avg	130.713	0.813799	1.05	36.16	1879	4.32865	125.691	0.5	126.666	-0.234619	125.209	0.8	-63.3607	126.084	-63.476	126.085	126.084
													27.2	0	27.2	0
Subtropical W Atlantic HOL:													27.2	0	27.2	0
KNR140-51GGC	307.499	0	27.7	36.6	0	9.64992	292.059	0.5	279.709	-0.391771	269.915	1.2	-72.1699	183.311	-68.3773	187.862	185.586
MD02-2575	262.168	0	26.4	34	0	8.28546	270.454	0.5	258.754	-0.373943	249.405	1.2	-71.3942	163.732	-67.122	168.859	166.295
EN32-PC6	258.272	0	27.6	33.2	0	8.16818	272.974	0.5	260.674	-0.37562	251.284	1.2	-71.4669	165.524	-67.2495	170.584	168.054
M35003-4	284.761	0	27.8	35	0	8.9655	284.761	0.5	272.361	-0.385636	262.72	1.2	-71.9018	176.438	-67.9682	181.158	178.798
Subtropical W Atlantic LGM:													27.2	0	27.2	0
KNR140-51GGC	367.127	0	26	37.698	0	11.4447	336.249	0.5	324.749	-0.426795	314.079	0.8	-73.7582	255.073	-71.6124	256.79	255.931
MD02-2575	305.177	0	23.1	35.02	0	9.58004	304.986	0.5	294.936	-0.404098	284.833	0.8	-72.7155	226.661	-70.4773	228.451	227.556
EN32-PC6	296.08	0	23.6	34.196	0	9.30621	303.562	0.5	293.262	-0.402768	283.193	0.8	-72.6561	225.068	-70.4099	226.865	225.966
M35003-4	335.06	0	25.2	36.05	0	10.4795	324.056	0.5	312.956	-0.418038	302.505	0.8	-73.3487	243.826	-71.1761	245.565	244.695
													27.2	0	27.2	0
													27.2	0	27.2	0
													27.2	0	27.2	0
													27.2	0	27.2	0
													27.2	0	27.2	0
													27.2	0	27.2	0
													27.2	0	27.2	0
													27.2	0	27.2	0
													27.2	0	27.2	0
													27.2	0	27.2	0
													27.2	0	27.2	0
													27.2	0	27.2	0
													27.2	0	27.2	0
													27.2	0	27.2	0
													27.2	0	27.2	0
													27.2	0	27.2	0
													27.2	0	27.2	0
													27.2	0	27.2	0
													27.2	0	27.2	0
													27.2	0	27.2	0
													27.2	0	27.2	0
													27.2	0	27.2	0
													27.2	0	27.2	0
													27.2	0	27.2	0
													27.2	0	27.2	0
													27.2	0	27.2	0
													27.2	0	27.2	0
													27.2	0	27.2	0
													27.2	0	27.2	0
													27.2	0	27.2	0
													27.2	0	27.2	0
													27.2	0	27.2	0
													27.2	0	27.2	0
													27.2	0	27.2	0
													27.2	0	27.2	0
													27.2	0	27.2	0
													27.2	0	27.2	0
													27.2	0	27.2	0
													27.2	0	27.2	0
													27.2	0	27.2	0
													27.2	0	27.2	0
													27.2	0	27.2	0
													27.2	0	27.2	0
													27.2	0	27.2	0
													27.2	0	27.2	0
													27.2	0	27.2	0
													27.2	0	27.2	0
													27.2	0	27.2	0
													27.2	0	27.2	0
													27.2	0	27.2	0
													27.2	0	27.2	0
													27.2	0	27.2	0
													27.2	0	27.2	0
													27.2	0	27.2	0
													27.2	0	27.2	0
													27.2	0	27.2	0
													27.2	0	27.2	0
													27.2	0	27.2	0
													27.2	0	27.2	0
													27.2	0	27.2	0
													27.2	0	27.2	0
													27.2	0	27.2	0
													27.2	0	27.2	0
													27.2	0	27.2	0
													27.2	0	27.2	0
													27.2	0	27.2	0
													27.2	0	27.2	0
													27.2	0	27.2	0
													27.2	0	27.2	0
