# Supplementary material for: More efficient North Atlantic carbon pump during the Last Glacial Maximum
Source: Nat Commun. 2019 May 15;10:2170. doi: 10.1038/s41467-019-10028-z (PMC6520411; doi:10.1038/s41467-019-10028-z)
Supplement: Supplementary file 12 — Supplementary Data 9 [file 41467_2019_10028_MOESM12_ESM.xlsx]

## Sheet: S9
References for Supplementary Data 1-8
[1]	Henehan, M. J. et al. Calibration of the boron isotope proxy in the planktonic foraminifera Globigerinoides ruber for useinpalaeo-CO2 reconstruction. Earth and Planetary Science Letters 364, 111-122 (2013).
[2]	Schmidt, M. W., Spero, H. J. & Lea, D. W. Links between salinity variation in the Caribbean and North Atlantic thermohaline circulation. Nature 428, 160-163 (2004).
[3]	Reimer, P. J. et al. Intcal13 and Marine13 Radiocarbon Age Calibration Curves 0-50,000 Years Cal Bp. Radiocarbon 55, 1869-1887 (2013).
[4]	Yu, J. M., Elderfield, H. & Piotrowski, A. Seawater carbonate ion-d13C systematics and application to glacial-interglacial North Atlantic ocean circulation. Earth and Planetary Science Letters 271, 209-220. doi:10.1016/j.epsl.2008.04.010 (2008).
[5]	Yu, J., Elderfield, H., Greaves, M. & Day, J. Preferential dissolution of benthic foraminiferal calcite during laboratory reductive cleaning. Geochemistry Geophysics Geosystems 8, doi:10.1029/2006gc001571 (2007).
[6]	Bertram, C. J., Elderfield, H., Shackleton, N. J. & Macdonald, J. A. Cadmium/Calcium and carbon-isotope reconstructions of the glacial northeast Atlantic Ocean. Paleoceanography 10, 563-578 (1995).
[7]	Yu, J. M. & Elderfield, H. Benthic foraminiferal B/Ca ratios reflect deep water carbonate saturation state. Earth and Planetary Science Letters 258, 73-86, doi: 10.1016/j.epsl.2007.03.025 (2007).
[8]	Yu, J. M. & Elderfield, H. Mg/Ca in the benthic foraminifera Cibicidoides wuellerstorfi and Cibicidoides mundulus: Temperature versus carbonate ion saturation. Earth and Planetary Science Letters 276, 129-139. doi: 10.1016/j.epsl.2008.09.015 (2008).
[9]	Foster, G. L. Seawater pH, pCO2 and [CO32-] variations in the Caribbean Sea over the last 130 kyr; a boron isotope and B/Ca study of planktic foraminifera. Earth and Planetary Science Letters 271, 254-266. doi: 10.1016/j.epsl.2008.04.015 (2008).
[10]	Carlson AE, Oppo DW, Came RE, LeGrande AN, Keigwin LD, Curry WB. Subtropical Atlantic salinity variability and Atlantic meridional circulation during the last deglaciation. Geology 2008, 36(12): 991-994.
[11]	Ziegler M, Nürnberg D, Karas C, Tiedemann R, Lourens LJ. Persistent summer expansion of the Atlantic Warm Pool during glacial abrupt cold events. Nature Geoscience 2008, 1: 601
[12]	Flower BP, Hastings DW, Hill HW, Quinn TM. Phasing of deglacial warming and Laurentide Ice Sheet meltwater in the Gulf of Mexico. Geology 2004, 32(7): 597-600.
[13]	Rühlemann C, Mulitza S, Müller PJ, Wefer G, Zahn R. Warming of the tropical Atlantic Ocean and slowdown of thermohaline circulation during the last deglaciation. Nature 1999, 402: 511
[14]	Pelletier G, Lewis E, Wallace D. A calculator for the CO2 system in seawater for Microsoft Excel/VBA, 1.0 edn. Washington State Department of Ecology, Olympia, WA: Brookhaven National Laboratory, Upton, NY, 2005.
